# Supplementary material for: Aerogel for Highly Efficient Photocatalytic Degradation
Source: Gels. 2024 Jan 26;10(2):100. doi: 10.3390/gels10020100 (PMC10888021; doi:10.3390/gels10020100)
Supplement: Supplementary file 1 [file gels-10-00100-s001.zip]

Archive with 1 entries (1 files):
- gels-2762439-supplementary.pdf
